# Supplementary material for: Identifying Learning Preferences and Strategies in Health Data Science Courses: Systematic Review
Source: JMIR Med Educ. 2024 Aug 12;10:e50667. doi: 10.2196/50667 (PMC11347898; doi:10.2196/50667)
Supplement: Multimedia Appendix 4 [file mededu_v10i1e50667_app4.xlsx]

## Sheet: MMAT checklist
				SCREENING QUESTIONS		1. QUALITATIVE STUDIES					2. RANDOMIZED CONTROLLED TRIALS					3. NON-RANDOMIZED STUDIES					4. QUANTITATIVE DESCRIPTIVE STUDIES					5. MIXED METHODS STUDIES					COMMENTS
RefID	First author	Year	Citation	S1. Are there clear research questions?	S2. Do the collected data allow to address the research questions?	1.1. Is the qualitative approach appropriate to answer the research question?	1.2. Are the qualitative data collection methods adequate to address the research question?	1.3. Are the findings adequately derived from the data?	1.4. Is the interpretation of results sufficiently substantiated by data?	1.5. Is there coherence between qualitative data sources, collection, analysis and interpretation?	2.1. Is randomization appropriately performed?	2.2. Are the groups comparable at baseline?	2.3. Are there complete outcome data?	2.4. Are outcome assessors blinded to the intervention provided?	2.5 Did the participants adhere to the assigned intervention?	3.1. Are the participants representative of the target population?	3.2. Are measurements appropriate regarding both the outcome and intervention (or exposure)?	3.3. Are there complete outcome data?	3.4. Are the confounders accounted for in the design and analysis?	3.5. During the study period, is the intervention administered (or exposure occurred) as intended?	4.1. Is the sampling strategy relevant to address the research question?	4.2. Is the sample representative of the target population?	4.3. Are the measurements appropriate?	4.4. Is the risk of nonresponse bias low?	4.5. Is the statistical analysis appropriate to answer the research question?	5.1. Is there an adequate rationale for using a mixed methods design to address the research question?	5.2. Are the different components of the study effectively integrated to answer the research question?	5.3. Are the outputs of the integration of qualitative and quantitative components adequately interpreted?	5.4. Are divergences and inconsistencies between quantitative and qualitative results adequately addressed?	5.5. Do the different components of the study adhere to the quality criteria of each tradition of the methods involved?
Article1	Holtzclaw et al.	2017	Holtzclaw, J.D., Eisen, A., Whitney, E.M., Penumetcha, M., Hoey, J.J., Kimbro, K.S. Incorporating a new bioinformatics component into genetics at a historically black college: outcomes and lessons. CBE—Life Sciences Education (5)(1): 52–64 (2006). doi: 10.1187/cbe.05-04-0071	Yes	Yes																Yes	Can't tell	Yes	Yes	Yes						Relevant sampling strategy: relevant module and education level. Don't know much about the specific students that participated though, so hard to tell how representative.	80
Article2	Micheel et al.	2017	Micheel, C.M., Anderson, I.A., Lee, P., Chen, S.C., Justiss, K., Giuse, N.B., Ye, F., Kusnoor, S.V., Levy, M.A. Internet-based assessment of oncology health care professional learning style and optimization of materials for web-based learning: controlled trial with concealed allocation. Journal of Medical Internet Research (19)(7): e7506 (2017). doi: 10.2196/jmir.7506	Yes	Yes											Yes	Yes	Yes	Yes	Yes	Yes	Yes	Yes	Yes	Yes						They employed intervention and control groups to investigate the impact of personalized materials on the learning performance of the participants. The sample size is big enough and study design is valid. The demographic information is both diverse and well-described. A single-item survey was utilized, posing only one question to explore learners' preferences regarding learning resources. This app…	100
Article3	Nielsen and Kreiner	2017	Nielsen, T., Kreiner, S. Course evaluation for the purpose of development: what can learning styles contribute? Studies in Educational Evaluation (54): 58–70 (2017). doi: 10.1016/j.stueduc.2016.10.004	Yes	Yes	Yes	Yes	Yes	Yes	Yes											Yes	Yes	Yes	Yes	Yes	Yes	Yes	No	Yes	Yes	They also measured the learning preferences of teachers and compared how aligning the teacher's learning preferences with those of students can enhance students' performance. They conducted observations and qualitative analyses, but these were not in interview format. The qualitative approach was not discussed adequately. Out of 73 enrolled students, 57 completed the survey, resulting in a low ri…	93
Article4	Diwakar et al.	2021	Diwakar, S., Radhamani, R., Nizar, N., Kumar, D., Nair, B., Achuthan, K. Using learning theory for assessing effectiveness of laboratory education delivered via a web-based platform. In: International Conference on Remote Engineering and Virtual Instrumentation. pp. 639–648. Springer (2018). doi: 10.1007/978-3-319-95678-7_70	Yes	Yes																Yes	Can't tell	Yes	Yes	Yes						They have provided demographic information on students, but with over 70% being female, it could potentially impact the conclusions. However, we do not anticipate a correlation between learning preferences and gender. The presence of three groups—bioinformatics, bioscience, and microbiology—may also influence the results; nevertheless, all these students underwent the same course, integrating bot…	The authors present two groups (virtual labs vs tranditional lab) but don't provide analysis comparing the resultsof the two.												80
Article5	Ibrahim	2020	Ibrahim, M.S. Learning style detection using k-means clustering. Fudma Journal of Sciences (4)(3): 375–381 (2020). doi: 10.33003/fjs-2020-0403-351.	Yes	Yes																Yes	Can't tell	Yes	Yes	Yes						It's great that they employed computational methods to identify learning preferences based on actual student learning behavior. However, they utilized learning style dimensions to code students' actions and determine the number of clusters. It would have been more effective if they had discovered students' learning preferences and strategies through a completely unsupervised approach. Their metho…	I'm focusing on the work with the bioinformatics dataset, as for the other one we don't know which discipline it's from												80
Article6	Abrahamsson and Lopez	2021	Abrahamsson, S., Da´vila Lo´pez, M. Comparison of online learning designs during the Covid-19 pandemic within bioinformatics courses in higher education. Bioinformatics (37) (Supplement 1): i9–i15 (2021). doi: 10.1093/bioinformatics/btab304	Yes	Yes	Yes	Yes	Yes	Yes	Yes											Yes	Yes	Yes	Yes	Yes	Yes	Yes	Yes	Yes	Yes	The data is well-balanced, and demographic information is provided. The only issue is the low attendance rate of the course. The courses were initially designed for face-to-face instruction, but the article focuses on transforming them into online delivery. Multiple courses with the same subject are offered.													100
Article7	Gelbart et al.	2009	Gelbart, H., Brill, G., Yarden, A. The impact of a web-based research simulation in bioinformatics on students' understanding of genetics. Research in Science Education (39)(5): 725–751 (2009). doi: 10.1007/s11165-008-9101-1	Yes	Yes	Yes	No	Yes	Yes	Yes						Yes	Yes	Yes	Yes	Yes						No	No	No	Yes	Yes	They conducted a mixed study involving qualitative and quantitative analyses. However, the quantitative analysis did not yield any results pertaining to the learning approaches of students; instead, it focused more on the improvement of students' outcomes through research simulation teaching. The study did not clearly articulate how quantitative analysis can complement or enhance the findings fro…													73
Article8	Li & Abdul Rahman	2018	Li, L.X., Abdul Rahman, S.S. Students' learning style detection using tree augmented naive bayes. Royal Society Open Science (5)(7): 172108 (2018). doi: 10.1098/rsos.172108	Yes	Yes																Yes	Can't tell	Yes	Yes	Yes						They employed computational methods to identify learning preferences; however, they utilized survey results as the cold start of the algorithm and training. Consequently, their method is still grounded in self-reported findings. There is no information available regarding the demographic details of the students.													80
